# Supplementary material for: Web-Based Video Platforms as Sources of Information on Body Image Dissatisfaction in Adolescents: Content and Quality Analysis of a Cross-Sectional Study
Source: JMIR Form Res. 2025 Sep 2;9:e71652. doi: 10.2196/71652 (PMC12439227; doi:10.2196/71652)
Supplement: Multimedia Appendix 1 [file formative-v9-e71652-s001.xlsx]

## Sheet: Sheet1
Video	Uploaders	Time since video upload (month)	platform	View	like	comments	Share	Save	Video duration (min)	GQS-rater 1	GQS-rater 2	mDISCERN-rater 1	mDISCERN-rater 2	mJAMA-rater 1	mJAMA-rater 2
Video 1.	Self-media	28	TikTok	/	540	36	145	147	1.9	3	2	2	2	3	3
Video 2	Self-media	34	TikTok	/	311	6	170	341	4.9	4	3	3	2	3	2
Video 3	Self-media	8	TikTok	/	2001	39	788	2280	8.75	4	3	3	2	2	2
Video 4	Self-media	37	TikTok	/	18	1	12	16	6.8	4	4	4	3	2	2
Video 5	Self-media	21	TikTok	/	13	1	1	4	1.8	4	4	3	2	2	2
Video 6	Self-media	22	TikTok	/	9094	305	2009	5566	6.7	4	4	4	3	2	2
Video 7	Self-media	40	YouTube	260000	8296	236	/	/	5.9	5	5	5	3	3	3
Video 8	Self-media	32	YouTube	17000	534	35	/	/	9.35	4	4	3	2	2	2
Video 9	Self-media	21	TikTok	/	2053	199	1068	317	1.33	2	3	2	2	2	2
Video 10	Self-media	18	TikTok	/	61	0	110	35	1.32	2	2	2	2	2	2
Video 11.	Self-media	18	TikTok	/	52000	1019	3153	4304	1.02	3	3	3	3	2	1
Video 12	Self-media	12	TikTok	/	396	87	619	185	4.95	2	2	4	3	2	2
Video 13	Self-media	10	TikTok	/	238000	15000	86000	20000	0.53	2	2	2	2	2	1
Video 14	Self-media	16	TikTok	/	35000	4003	9659	5051	1	3	3	2	2	2	2
Video 15	Self-media	15	TikTok	/	181	1	32	17	0.8	3	2	2	2	2	1
Video 16	Organization	15	TikTok	/	534	15	484	186	4.38	3	2	2	1	3	2
Video 17	Self-media	3	TikTok	/	19000	304	969	557	0.55	3	3	3	2	2	2
Video 18	Self-media	14	TikTok	/	767	13	190	289	0.91	2	3	2	2	2	2
Video 19	Self-media	25	TikTok	/	241	3	214	37	6.28	4	3	2	2	2	2
Video 20	Organization	1	TikTok	/	252	39	308	57	4.18	3	2	1	2	2	2
											3		3		2
Video 21	Self-media	25	TikTok	/	170	9	56	80	6.36	4	3	4	3	2	2
Video 22	Self-media	38	TikTok	/	167000	11000	17000	39000	4.13	3	3	3	4	2	2
Video 23	Self-media	42	BiliBili	179000	2293	370	616	922	14.16	3	2	5	2	3	1
Video 24	Self-media	33	BiliBili	29000	684	16	862	718	2.66	3	3	2	1	1	2
Video 25	Self-media	20	BiliBili	9336	173	5	417	293	6.72	2	4	2	3	2	2
Video 26	Self-media	91	BiliBili	290000	6205	356	1773	9173	4.13	5	3	4	3	2	2
Video 27	Self-media	15	BiliBili	946	39	6	34	24	3.91	4	3	3	2	2	2
Video 28	Self-media	17	BiliBili	1323000	193000	1667	23000	75000	4.55	3	4	2	3	2	1
Video 29	Self-media	39	BiliBili	38000	3070	360	121	654	3.31	4	2	3	2	2	2
Video 30	Self-media	13	BiliBili	3736	90	3	111	163	2.25	2	3	2	2	2	1
Video 31	Self-media	31	BiliBili	26000	2169	20	73	252	2.47	3	2	2	1	2	2
Video 32	Self-media	30	BiliBili	70000	3230	243	475	1561	3.52	3	3	1	2	2	1
Video 33	Self-media	27	BiliBili	17000	705	60	1023	1044	9.97	4	3	2	2	2	2
Video 34	Self-media	35	BiliBili	11000	353	15	263	548	2.06	3	2	3	1	2	1
Video 35	Self-media	18	BiliBili	928000	180000	2527	11000	48000	1.18	2	3	1	3	2	3
Video 36	Self-media	66	YouTube		385	24			3.46	4	3	4	1	3	3
Video 37	Organization	42	YouTube	40000	516	36	/	/	1.88	3	4	3	3	4	4
Video 38	Medical workers	32	YouTube	8858	279	31	/	/	10.36	4	3	4	4	4	4
Video 39	Medical workers	44	YouTube	31000	907	43	/	/	7.63	4	3	5	2	4	3
Video 40	Self-media	28	YouTube	2320000	110000	2072	/	/	10.2	4	3	2	3	3	2
Video 41	Self-media	46	YouTube	40000	516	36	/	/	6.8	4	2	3	3	3	4
Video 42	Medical workers	33	YouTube	190000	1932	25	/	/	2.53	2	4	3	4	4	2
Video 43	Organization	11	YouTube	130000	7098	247	/	/	7.68	4	4	4	3	3	3
Video 44	Self-media	50	YouTube	2833	105	11	/	/	6.93	4	4	3	3	3	4
Video 45	Organization	16	YouTube	260000	4069	/	/	/	4.96	4	3	4	4	4	3
Video 46	Organization	36	YouTube	59000	558	10	/	/	3.11	3	4	4	3	4	4
Video 47	Organization	28	YouTube	660000	25000	752	/	/	4.86	4	4	4	4	4
Video 48	Medical workers	95	YouTube	38000	1502	182	/	/	3.65	4	2	4	3	3	3
Video 49	Organization	29	YouTube	7642	61	4	/	/	1.67	3	3	4	3	3	3
Video 50	Self-media	142	YouTube	950000	12000	16634	/	/	5.38	4	3	4	4	3	3
Video 51	Self-media	113	YouTube	10400000	270000	5475	/	/	4.26	4	3	4	3	3	3
Video 52	Organization	31	YouTube	330000	22000	1027	/	/	2.93	3	4	3	4	3	3
Video 53	Medical workers	31	YouTube	14000	/	/	/	/	5.5	5	3	5	4	3	4
Video 54	Organization	69	YouTube	290000	6139	1134	/	/	4.86	4	4	5	4	4	3
Video 55	Organization	84	YouTube	2020	10	0	/	/	1.9	4	5	5	4	4	3
Video 56	Self-media	24	YouTube	11000	2777	356	/	/	4.75	5	4	5	5	4	3
											4		4		3
Video 57	Company	64	YouTube	3087713	81000	/	/	/	1	4	4	5	4	4	3
Video 58	Company	21	YouTube	342559	3406	/	/		3.1	4	3	5	4	4	4
Video 59	Company	27	YouTube	104875	522	415	/	/	5.43	4	3	5	3	4	3
Video 60	Company	4	YouTube	301944	390	/	/	/	3.48	3	3	4	4	4	4
Video 61	Company	3	YouTube	15971	50	/	/	/	7.36	3	3	4	3	4	4
Video 62	Organization	110	YouTube	1433330	35000	2334	/	/	3.91	3	5	5	3	4	4
Video 63	Medical workers	64	YouTube	140982	5611	667	/	/	13.15	3		4		4
Video 64	Company	35	YouTube	27538	289	20	/	/	2.57	5		4		4
